# Supplementary material for: Large language models for patient education prior to interventional radiology procedures: a comparative study
Source: CVIR Endovasc. 2025 Oct 13;8:81. doi: 10.1186/s42155-025-00609-z (PMC12518724; doi:10.1186/s42155-025-00609-z)
Supplement: Supplementary file 2 — Supplementary Material 2. [file 42155_2025_609_MOESM2_ESM.xlsx]

## Sheet: Tabelle1
BEST
What is BEST?
For which diseases can BEST be useful?
Which drugs can be used for BEST?
How does bleomycin work in BEST and what side effects does it have?
Are there better tolerated alternatives to bleomycin for BEST?
Is the drug administered locally or intravenously in a BEST?
What is the difference between BEST and other alternative procedures?
How quickly do symptoms improve after BEST?
Are there any contraindications for BEST?
How are the correct puncture sites determined during BEST?
How high is the radiation exposure during BEST?
How long does BEST usually take?
Is it necessary to use a contrast agent during BEST?
Is the BEST performed under local or general anesthesia?
How often can BEST be performed?
Is there a minimum interval between two BEST treatments?
Can BEST also be performed on children?
I am pregnant - can I have BEST?
I am breastfeeding and should have BEST. Can this have side effects for me or the baby?
I am due to have a BEST - do I need to pay attention to anything in particular before the test?
What medication do I have to stop taking before BEST and for how long?
What tests are needed to plan BEST?
I have renal insufficiency - can I still receive BEST?
Is there any monitoring after BEST and if so, for how long?
When is a follow-up check carried out after BEST?
How quickly will I be able to work again after BEST?
How should I treat the puncture sites / wounds after BEST?
Do I have to pay attention to anything in particular after the BEST?
I am breastfeeding, what should I consider after BEST?
What are the most common side effects / complications of BEST?
How often do side effects / complications generally occur with BEST?
Is there often an allergic reaction or intolerance to bleomycin during BEST?
I had a mild allergic reaction after BEST last time - do I need to take anything beforehand this time?
Are there different risks for women and children regarding radiation exposure during BEST than for men?
I have thyrdoid disease - can I still receive BEST?
Can a BEST be performed on an outpatient basis or do I have to be hospitalized?
CT-HDRBT
What is CT-HDRBT?
For which diseases can CT-HDRBT be useful?
What is the difference between CT-HDRBT and other alternative procedures?
Are there any contraindications for CT-HDRBT?
How is the correct puncture site determined for CT-HDRBT?
How long does CT-HDRBT usually take in total?
Is it necessary to use a contrast agent for CT-HDRBT?
How long does the radiation treatment last in CT-HDRBT?
How high is the radiation exposure during CT-HDRBT?
How are the catheters removed after CT-HDRBT?
Is CT-HDRBT performed under local or general anesthesia?
Is there a minimum interval between two CT-HDRBT treatments?
I am pregnant - can I receive CT-HDRBT?
I am breastfeeding and am due to receive CT-HDRBT. Can this have side effects for me or the baby?
I am due to have CT-HDRBT - is there anything special I need to be aware of before the examination?
Can CT-HDRBT also be carried out on children?
What medication do I have to stop taking before CT-HDRBT and for how long?
I have a strong bleeding tendency, can I still receive CT-HDRBT?
I have renal insufficiency, can I still receive CT-HDRBT?
Is radiation emitted after CT-HDRBT?
Can you be harmful to other people after CT-HDRBT?
Is monitoring carried out after CT-HDRBT and if so, for how long?
When is a follow-up check carried out after CT-HDRBT?
How quickly will I be able to work again after CT-HDRBT?
Do I need to pay attention to anything in particular after CT-HDRBT?
What are the most common side effects / complications of CT-HDRBT?
How often do side effects / complications generally occur with CT-HDRBT?
Does chronic radiation damage occur after CT-HDRBT?
Is CT-HDRBT painful?
What happens if I cannot withstand the radiation during CT-HDRBT and have to interrupt the treatment?
I had a mild allergic reaction to CT-HDRBT last time - do I need to take anything beforehand this time?
Are there different risks for women and children regarding radiation exposure from CT-HDRBT than for men?
I have thyrdoid disease - can I still receive CT-HDRBT?
Can a CT-HDRBT be performed on an outpatient basis or do I have to be hospitalized?
TAPE
What is TAPE?
For which diseases can TAPE be useful?
How does Imipenem/Cilastin work in TAPE and what side effects does it have?
What is the difference between TAPE and other alternative procedures?
How quickly do symptoms improve after TAPE?
How long does symptom relief last after TAPE?
Are there any contraindications for TAPE?
Do I feel anything during embolization as part of a TAPE?
How high is the radiation exposure during TAPE?
How long does the procedure TAPE usually take?
Is TAPE performed under local or general anesthesia?
How often can a TAPE be performed?
Is there a minimum interval between two TAPE treatments?
I am pregnant - can I get a TAPE?
I am breastfeeding and am supposed to get a TAPE. Can this have side effects for me or the baby?
I am due to have TAPE - do I need to pay attention to anything in particular before the examination?
What medication do I have to stop taking before a TAPE and for how long?
Which examinations are required to plan a TAPE?
I have a strong bleeding tendency, can I still get a TAPE?
I have a latent hyperthyroidism - can I still get a TAPE?
I have an underactive thyroid - can I still receive TAPE?
I have manifest hyperthyroidism - can I still receive a TAPE?
I have renal insufficiency - can I still receive a TAPE?
Will I be monitored after TAPE and if so, for how long?
When is a follow-up check carried out after TAPE?
Can TAPE be performed on an outpatient basis?
How long do I have to be hospitalized after TAPE?
How quickly will I be able to work again after TAPE?
Do I have to pay attention to anything in particular after TAPE?
What are the most common side effects / complications of TAPE?
How often do side effects / complications generally occur with TAPE?
What happens if I can't stand the TAPE and have to interrupt the treatment?
Is an allergic reaction or intolerance to the contrast agent common during TAPE?
Are there different risks for women than for men regarding radiation exposure during TAPE?
I have thyrdoid disease - can I still receive TAPE?
Can a TAPE be performed on an outpatient basis or do I have to be hospitalized?
